# Supplementary material for: New Polymeric Adsorbents Functionalized with Aminobenzoic Groups for the Removal of Residual Antibiotics
Source: Molecules. 2022 Apr 30;27(9):2894. doi: 10.3390/molecules27092894 (PMC9101298; doi:10.3390/molecules27092894)
Supplement: Supplementary file 1 [file molecules-27-02894-s001.zip]

Archive with 1 entries (1 files):
- molecules-1686978-SI.pdf
